# Supplementary material for: IbINV Positively Regulates Resistance to Black Rot Disease Caused by Ceratocystis fimbriata in Sweet Potato
Source: Int J Mol Sci. 2023 Nov 17;24(22):16454. doi: 10.3390/ijms242216454 (PMC10671118; doi:10.3390/ijms242216454)
Supplement: Supplementary file 1 [file ijms-24-16454-s001.zip]

Archive with 1 entries (1 files):
- ijms-2676778-supplementary.ppt
